# Supplementary material for: Membranolytic Activity Profile of Nonyl 3,4-Dihydroxybenzoate: A New Anti-Biofilm Compound for the Treatment of Dermatophytosis
Source: Pharmaceutics. 2023 May 4;15(5):1402. doi: 10.3390/pharmaceutics15051402 (PMC10223064; doi:10.3390/pharmaceutics15051402)
Supplement: Supplementary file 1 [file pharmaceutics-15-01402-s001.zip]

Archive with 1 entries (1 files):
- pharmaceutics-2089944-supplementary.pdf
